# Supplementary material for: CyTOF reveals platelet subtype changes predicting the efficacy of combined immunotherapy and targeted therapy in liver cancer
Source: Front Immunol. 2025 May 27;16:1538652. doi: 10.3389/fimmu.2025.1538652 (PMC12149196; doi:10.3389/fimmu.2025.1538652)
Supplement: Supplementary file 1 [file DataSheet1.zip]

Archive with 50 entries (47 files):
- cytofexplorer-master/
- cytofexplorer-master/.Rbuildignore
- cytofexplorer-master/.gitignore
- cytofexplorer-master/DESCRIPTION
- cytofexplorer-master/LICENSE
- cytofexplorer-master/NAMESPACE
- cytofexplorer-master/R/
- cytofexplorer-master/R/Cluster_Abundance.R
- cytofexplorer-master/R/Cluster_Abundance_S.R
- cytofexplorer-master/R/Cluster_Expr.R
- cytofexplorer-master/R/Cluster_Expr_S.R
- cytofexplorer-master/R/FlowSOM_tSNE_Output.R
- cytofexplorer-master/R/Heatmap_Output.R
- cytofexplorer-master/R/cytofkit_cytof_addToFCS_modified.R
- cytofexplorer-master/R/equal_sample.R
- cytofexplorer-master/R/export_cytofkit_RData.R
- cytofexplorer-master/R/metadata_treatment.R
- cytofexplorer-master/README.md
- cytofexplorer-master/cytofexplorer.Rproj
- cytofexplorer-master/man/
- cytofexplorer-master/man/One_SENSE_report.Rd
- cytofexplorer-master/man/PG_elbow.Rd
- cytofexplorer-master/man/brewer_color_sets.Rd
- cytofexplorer-master/man/cluster_expr_report.Rd
- cytofexplorer-master/man/cluster_marker_preview.Rd
- cytofexplorer-master/man/cluster_merge.Rd
- cytofexplorer-master/man/cluster_significant_plot.Rd
- cytofexplorer-master/man/cluster_significant_report.Rd
- cytofexplorer-master/man/combined_stat.Rd
- cytofexplorer-master/man/cytofAsinh.Rd
- cytofexplorer-master/man/cytof_addToFCS_modified.Rd
- cytofexplorer-master/man/dif_seq_rainbow.Rd
- cytofexplorer-master/man/draw_abundance_report.Rd
- cytofexplorer-master/man/draw_abundance_volcano.Rd
- cytofexplorer-master/man/draw_abundance_volcano2.Rd
- cytofexplorer-master/man/draw_density_plots.Rd
- cytofexplorer-master/man/draw_expr_heatmap.Rd
- cytofexplorer-master/man/draw_expr_heatmaps.Rd
- cytofexplorer-master/man/draw_expr_volcano.Rd
- cytofexplorer-master/man/draw_expr_volcano2.Rd
- cytofexplorer-master/man/draw_tsne_figs.Rd
- cytofexplorer-master/man/draw_tsne_heatmaps.Rd
- cytofexplorer-master/man/equal_sample.Rd
- cytofexplorer-master/man/ggtable.Rd
- cytofexplorer-master/man/groups2csv.Rd
- cytofexplorer-master/man/markers2csv.Rd
- cytofexplorer-master/man/metacluster_multi.Rd
- cytofexplorer-master/man/remove_extremum.Rd
- cytofexplorer-master/man/simpleAsinh.Rd
- cytofexplorer-master/man/stat_by_cluster.Rd
