# Supplementary material for: CyTOF reveals platelet subtype changes predicting the efficacy of combined immunotherapy and targeted therapy in liver cancer
Source: Front Immunol. 2025 May 27;16:1538652. doi: 10.3389/fimmu.2025.1538652 (PMC12149196; doi:10.3389/fimmu.2025.1538652)
Supplement: Supplementary file 1 [file DataSheet1.zip › cytofexplorer-master/DESCRIPTION]

Package: cytofexplorer
Type: Package
Title: A data analysis package for cytof users 
Version: 2.05
Author: Xinlei Chen
Maintainer: Xinlei Chen <xinlei_chen1983@163.com>
Description: A data analysis tool package for cytof users, with a help file in Chinese(<U+04BB>??????????<U+02F5>????cytof???<U+0777>??????<U+07F0>?)
License: GPL-3.0
Encoding: UTF-8
LazyData: true
Suggests: 
    dplyr,
    cytofkit,
    FlowSOM,
    flowCore,
    Rcpp,
    igraph
Imports: 
    reshape2,
    ggpubr,
    car,
    RColorBrewer,
    colorRamps,
    gplots,
    ggthemes,
    ggrepel
RoxygenNote: 7.1.1
