# Supplementary material for: CyTOF reveals platelet subtype changes predicting the efficacy of combined immunotherapy and targeted therapy in liver cancer
Source: Front Immunol. 2025 May 27;16:1538652. doi: 10.3389/fimmu.2025.1538652 (PMC12149196; doi:10.3389/fimmu.2025.1538652)
Supplement: Supplementary file 1 [file DataSheet1.zip › cytofexplorer-master/NAMESPACE]

# Generated by roxygen2: do not edit by hand

export(One_SENSE_report)
export(PG_elbow)
export(brewer_color_sets)
export(cluster_expr_report)
export(cluster_marker_preview)
export(cluster_merge)
export(cluster_significant_plot)
export(cluster_significant_report)
export(combined_stat)
export(cytofAsinh)
export(cytof_addToFCS_modified)
export(dif_seq_rainbow)
export(draw_abundance_report)
export(draw_abundance_volcano)
export(draw_abundance_volcano2)
export(draw_density_plots)
export(draw_expr_heatmap)
export(draw_expr_heatmaps)
export(draw_expr_volcano)
export(draw_expr_volcano2)
export(draw_tsne_figs)
export(draw_tsne_heatmaps)
export(equal_sample)
export(ggtable)
export(groups2csv)
export(markers2csv)
export(metacluster_multi)
export(remove_extremum)
export(simpleAsinh)
export(stat_by_cluster)
