# Supplementary material for: CyTOF reveals platelet subtype changes predicting the efficacy of combined immunotherapy and targeted therapy in liver cancer
Source: Front Immunol. 2025 May 27;16:1538652. doi: 10.3389/fimmu.2025.1538652 (PMC12149196; doi:10.3389/fimmu.2025.1538652)
Supplement: Supplementary file 1 [file DataSheet1.zip › cytofexplorer-master/R/equal_sample.R]

#修改说明：
#2019——10-28  增加tsne_heatmap按照major_cond分组显示的功能
#2019_11_10   combined_data_sampled开始使用Raw Data,对density,tsne heatmap的代码进行适应性调整； 
#             tsne heatmap增加raw,0_to_max,min_to_max等bar展示方法
#             将phenograph_heatmap挪进此步骤
#2019_11_11   为tsne散点图增加等高线背景

#' @title dif_seq_rainbow
#'
#' @description
#' 生成一系列差异较大的颜色，适合于在散点图上显示不同population的细胞

#'
#' @param n                需要产生的颜色种类数量
#' @return                 返回指定数量的颜色序列
#' @export

dif_seq_rainbow<-function(n){

  library("colorspace")


  div=11
  depth= n %/% div+2
  if (n %% div!=0) depth=depth+1

  base_color<-c("red","#FF6B00","gold","greenyellow","green","cyan","#007FFF","blue","#4A00E9","darkviolet","#C90069")
  color_matrix<-matrix(0,ncol=depth,nrow=0)

  for(col_i in base_color){

    seq_col<-colorRampPalette(c("white",col_i,"black"))(depth)

    color_matrix<-rbind(color_matrix,seq_col)
  }

  color_matrix<-color_matrix[,c(-1,-1*depth)]

  color_matrix_order<-data.frame(n=c(1:(depth-2)),t(color_matrix))
  color_matrix_order$n<-abs(color_matrix_order$n-mean(color_matrix_order$n))
  color_matrix_order2<-color_matrix_order[order(color_matrix_order[,"n"]),]
  color_matrix_order3<-t(color_matrix_order2[,-1])

  set.seed(456)
  rdm<-function(var){sample(var,length(var))}

  #rdm(1)

  color_matrix_order4<-apply(color_matrix_order3,2,rdm)

  color_vector<-as.vector(color_matrix_order4)[c(1:n)]
  #if(n>30) cat("NOTE:You are using dif_seq_hcl to produce more than 30 colors, some of them may be difficult to distinguish\n")
  return(color_vector)
}


#' @title 生成颜色系列
#'
#' @description
#' RColorBrewer Set1,Set2,Set3合在一起使用，生成包含29种差异较大的颜色的系列

#'
#' @param n                需要产生的颜色种类数量
#' @return                 返回指定数量的颜色序列
#' @export


brewer_color_sets<-function(n)
  
{
  library(RColorBrewer)
  
  brewer_sets<-c(brewer.pal(9,"Set1"),brewer.pal(8,"Set2"),brewer.pal(12,"Set3"))[-c(6,19)]  #剔除两个黄色
  
  #colorset<-as.data.frame(matrix(ncol=1,nrow = n))
  
  if(n>0) return(brewer_sets[1:n])
  
}


#' @title Elbow Test
#'
#' @description
#' Phenograph 的k值是指在计算k 近邻网络(knn)的所取得k值，它的意义是网络中每个细胞的最近邻居数。K值越大，最后得到的cluster越少，反之越大。
#' 因此过大的k值会引起“underclustering”，导致cluster偏少，过小的k值则会导致“overclustering”,导致cluster偏高。
#' 选择合适的k值就是在两者之间寻求平衡。比较直观的方法就是在k-cluster图中，找到曲线的 “elbow piont”。
#'
#'
#' @param x                需要进行测试的表达数据矩阵
#' @param k_from           自然数，测试中k的取值范围的起始点
#' @param k_to             自然数，测试中k的取值范围的结束点
#' @param k_step           自然数，k取值的步长
#' @return 返回值一个矩阵，记录每个k值对应的cluster数目
#' @export


PG_elbow<-function(x,k_from=5,k_to=100,k_step=5){

  test_range<-seq(from=k_from,to=k_to,by=k_step)
  PhenoGraph_elbow<-c(0,0)

  for(k in test_range){

    cluster_PhenoGraph <-as.numeric(membership(Rphenograph(data = x,k)))
    if(k==5){PhenoGraph_elbow<-c(k,max(cluster_PhenoGraph))
    }else{PhenoGraph_elbow<-rbind(PhenoGraph_elbow,c(k,max(cluster_PhenoGraph)))
    }
  }

  colnames(PhenoGraph_elbow)<-c("PhenoGraph k","cluser number")
  plot(PhenoGraph_elbow,type="b")
  return(PhenoGraph_elbow)
}


#' @title metacluster_multi
#'
#' @description
#'利用FlowSOM或其他方法进行聚类以后，可以对产生的cluster进一步聚类，这些新产生的类被称为“metacluster”。
#'metacluster_multi可以利用FlowSOM自带的metacluster函数，以及PhenoGraph算法产生metacluster。
#'#'
#' @param data             包含所有cluster的表达矩阵，dataframe或者矩阵格式
#' @param method           要使用的聚类方法名称，取值有“PhenoGraph”，“metaClustering_consensus”,“metaClustering_hclust”, “metaClustering_kmeans”
#' @param nCluster         使用“metaClustering_consensus”和“metaClustering_kmeans”两种方法时，用其指定产生metaCluster的数量
#' @param max              使用“metaClustering_hclust”时，确定一个metacluster的上限，函数将在此下寻找合适的metacluster数量
#' @param k                使用“PhenoGraph"时，设置knn网络的k值，默认值为15
#'
#' @return                 一个数组（Numeric array）,包含对应每个cluster的metacluster数值
#' @export


metacluster_multi<-function(data,
                            method="metaClustering_hclust",
                            nCluster=NULL,
                            max=50,
                            k=15){
  cat(paste0("Metaclustering with ",method))
  if (method!="PhenoGraph"){
    metaClusters <-suppressMessages(MetaClustering(data=data,
                                                   method=method,
                                                   nClus=nCluster,
                                                   max=max))
  }else{
    metaClusters <-as.numeric(membership(Rphenograph(data = data,k=k)))
  }

  return(metaClusters)
}


#' @title equal_sample
#'
#' @description
#' 从各个Meta cluster或文件中抽取定量细胞进行可视化
#' 可视化前的Sampling有两个功能，第一，减少后续用于降维分析的细胞总数，一般推荐在10万以内，以保证降维效果。
#' 第二， 解决原始数据中文件或者cluster存在细胞数目不均衡的情况。增加对小文件或cluster的可见性。

#' @param x                需要进行Sampleing表达数据矩阵,除了表达数据，还包括两个通道：“File_ID”,以及聚类产生的cluster通道。
#' @param sample_type      Sample的方式，#sample_type="by_cluster",从每个cluster抽取相同细胞；sample_type="by_file"，从每个样本抽取相同细胞
#' @param sample_method    默认"ceil",   #两种取值："ceil", "all"，取"all"时，采取所有细胞
#' @param sample_num         每个样本或者每个cluster抽取的细胞数量；
#' @param cluster_name     cluster通道的名称
#' @return 返回值一个矩阵，包含所有sample取得的表达数据
#' @export

equal_sample<-function( x,
                        sample_type="by_file", #，#sample_type="by_cluster",从每个cluster抽取相同细胞；sample_type="by_file"，从每个样本(文件)抽取相同细胞; "by_cond",从每个major condition抽取相同细胞
                        sample_method="ceil",   #四种取值："ceil", "all"
                        sample_num=1000, #每个样本或者每个cluster抽取的细胞数量；
                        cluster_name="metaCluster",
                        groups=NULL,
                        sample_cond=NULL
)
{
  #x=combined_data_analysed
  x$row_name<-rownames(x)
  if(sample_type=="by_cond") {
    #sample_cond="Tissue_Type"
    sample_per_cond<-unique(groups[,as.character(sample_cond)])
    groups$File_ID<-as.character( groups$File_ID)
    x$File_ID<-as.character(x$File_ID)
    x<-dplyr::left_join(x,groups,by="File_ID")
    
  }

  
  if(sample_type=="by_cluster") sample_col=cluster_name
  if(sample_type=="by_file") sample_col="File_ID"
  if(sample_type=="by_cond") sample_col=sample_cond
  
  combined_data_sampled<-as.data.frame(matrix(nrow=0,ncol=ncol(x)))
  for(meta_i in unique(x[,sample_col])){
    #meta_i=unique(x[,sample_col][1])
    cell_n=length(which(x[,sample_col]==meta_i))
    if (sample_method=="ceil"){
      cell_n=min(cell_n,sample_num)
    }

    data_sampled<-x%>%
      #dplyr::filter_(paste0(sample_col,"==meta_i"))%>%
      dplyr::filter_at(vars(matches(sample_col)),all_vars(.==meta_i)) %>%
         sample_n(cell_n)
    data_sampled
    combined_data_sampled<-rbind(data_sampled,combined_data_sampled)
  }

  
  
  rownames(combined_data_sampled)<-combined_data_sampled$row_name
  combined_data_sampled$row_name=NULL

  clustern<-length(unique(x[,sample_col]))

  #cat(paste0("Total sampled events：",nrow(combined_data_sampled)))

  layout(matrix(c(1,3,2,4),ncol=2))

  smr_data_total<-x %>% count_(cluster_name)   #smr is short for summerise

  plot1<-barplot(smr_data_total$n,
                 names.arg=smr_data_total[,1,drop=T],
                 main="Events of clusters(Total)")

  smr_data_sampled<-combined_data_sampled %>% count_(cluster_name)

  plot2<-barplot(smr_data_sampled$n,
                 names.arg=smr_data_sampled[,1,drop=T],
                 main=paste0("Events of clusters (Sampled ",sample_type,")"))


  smr_data_total<-x %>% count_("File_ID")

  plot3<-barplot(smr_data_total$n,
                 #names.arg=smr_data_sampled[,1,drop=T],
                 main="Events of Files (Total)")

  smr_data_sampled<-combined_data_sampled %>% count_("File_ID")

  plot4<-barplot(smr_data_sampled$n,
                 #names.arg=smr_data_sampled[,1,drop=T],
                 #axis(side=1,lwd=0,las=1),
                 main=paste0("Events of Files (Sampled ",sample_type,")"))


  layout(matrix(c(1),ncol=1))


  return(combined_data_sampled)

}


#' @title draw_tsne_figs
#' @description
#' 自动生成系列tSNE图；
#'
#' @param combined_data_plot     数据框或者矩阵，附带有(meta)cluster聚类、降维结果(t_sne_1,t_sne_2)的表达矩阵
#' @param groups                 实验组的Metadata信息,其中必需包含列名：”Short_name“
#' @param cluster_color          tSNE图的亚群的配色方案，默认dif_seq_rainbow
#' @param cluster_name           选择groups中一个列名做为展现差异的major_cond
#' @param output_dir             输出数据文件夹名称
#' @param major_cond             选择groups中一个列名做为展现差异的major_cond
#' @param reduction_dm1          combined_data_plot降维产生的维度，默认"tsne_1"
#' @param reduction_dm2          combined_data_plot降维产生的维度，默认"tsne_2"
#' @param dot_size               散点图点的大小，默认是4
#' @param show_contour           布尔型变量，决定是否显示等高线背景
#' @param contour_line_size      设置等高线的宽度，默认0.5
#' @param contour_bins           设置等高线的层数，默认25
#' @param contour_colour         设置等高线的颜色，默认"grey"
#' @param group_seq              设置各组顺序，格式实例： group_seq=c("PBMC","Biopsy")，注：括号内为各组名称；
#' @param output_format          输出数据文件格式："tiff"和“pdf”,默认"pdf"

#' @export


draw_tsne_figs<-function(
  combined_data_plot,
  groups,
  cluster_color=dif_seq_rainbow,
  cluster_name="metacluster",
  output_dir="cluster_tsne_plots",
  major_cond="Tissue_Type",
  reduction_dm1="tsne_1",
  reduction_dm2="tsne_2",
  dot_size=4,
  text_size=30,
  show_contour=FALSE,
  contour_line_size=0.5,
  contour_bins=25,
  contour_colour="grey",
  group_seq=NULL,
  output_format="pdf"){

  
if(0){

 
  cluster_color=dif_seq_rainbow
  cluster_name="metacluster"
  output_dir="cluster_tsne_plots"
  major_cond="Tissue_Type"
  reduction_dm1="tsne_1"
  reduction_dm2="tsne_2"
  group_seq=NULL
  
  
}  
  
  
  
  library(colorRamps)
  library(Rmisc)

  if (!is.null(group_seq)){
    groups[,major_cond]<-factor(groups[,major_cond,drop=T],
                               levels=group_seq,
                               ordered=T)
  }
  
  if (!dir.exists(paste0("./",output_dir))) {
    dir.create(paste0("./",output_dir))
  }


  #head(combined_data_plot)
  combined_data_plot$File_ID<-as.character(combined_data_plot$File_ID)
  combined_data_plot<-full_join(combined_data_plot,groups,by="File_ID")
  combined_data_plot2<-combined_data_plot
                          #%>%
                          #dplyr::filter(Merge_in_fig=="Yes")
  
  #str(combined_data_plot2)
  cluster_index<-colnames(combined_data_plot)==cluster_name
  combined_data_plot[,cluster_index]<-as.factor(combined_data_plot[,cluster_index])

  major_cond_index<-colnames(combined_data_plot)==major_cond
  major_cond_n<-length(unique(combined_data_plot[,major_cond_index,drop=TRUE]))

 
  combined_data_group<-combined_data_plot %>%
    group_by_at(cluster_name)
  centers<-eval(parse(text=paste0("summarise(combined_data_group,",reduction_dm1,"=median(",reduction_dm1,"),",reduction_dm2,"=median(",reduction_dm2,"))")))

  
  for (file_id in groups$File_ID)
  {
    file_center<-centers
    file_center$File_ID<-file_id

    if (file_id==groups[1,"File_ID"]){
    file_centers<-file_center
    }else{
    file_centers<-rbind(file_centers,file_center)
    }
  }
  
  file_centers<-full_join(file_centers,groups,by="File_ID")
#str(file_centers)

  mytheme <- theme(panel.background = element_rect(fill = "white", colour = "black", size = 0.2), #坐标系及坐标轴
                   legend.key = element_rect(fill = "white", colour = "white"), #图标
                   legend.background = (element_rect(colour= "white", fill = "white")))
  head(combined_data_plot)

  combined_data_plot<-combined_data_plot %>%
             dplyr::arrange(Short_name) %>%
                dplyr::arrange_(major_cond)
  
  #1生成合并tSNE-Phenograph图像
  
  if(output_format=="pdf")
  pdf(file=paste0("./",output_dir,"/","tSNE-",cluster_name," merge.pdf"),width = 1300/72,height = 1200/72)
  else if(output_format=="tiff")
  tiff(filename = paste0("./",output_dir,"/","tSNE-",cluster_name," merge.tiff"),width=1300,height=1200)
  else
  { message(paste0("Error-Output format ",output_format," is not supported\n"))
    return(NULL)}

  plot1<-ggplot(combined_data_plot,aes_string(x=reduction_dm1,y=reduction_dm2))
  
  if(show_contour==TRUE){
    
    plot1<-plot1+ geom_density_2d(colour=contour_colour,size=contour_line_size,bins=contour_bins)+
      scale_x_continuous(limits=c(min(combined_data_plot[,reduction_dm1])*1.15,max(combined_data_plot[,reduction_dm1])*1.15))+
      scale_y_continuous(limits=c(min(combined_data_plot[,reduction_dm2])*1.15,max(combined_data_plot[,reduction_dm2])*1.15))
  }
  plot1<-plot1+
    geom_point(aes_string(colour=cluster_name),size=dot_size)+
    mytheme+
    theme(text=element_text(size=text_size),legend.title=element_blank())+
    geom_text(data=centers,aes_string(x=reduction_dm1,y=reduction_dm2),label=centers[,1,drop=TRUE],colour="black",size=20)+
    #scale_color_manual(values = primary.colors(nrow(centers)+1)[-1])#facet_wrap(~File_ID)
    scale_color_manual(values = cluster_color(nrow(centers)))
  
  # plot1<-plot1+ geom_density_2d(aes_string(x=reduction_dm1,y=reduction_dm2))
  
  multiplot(plot1)
  dev.off()
  cat(paste0("Exported: ","tSNE-",cluster_name," merge.",output_format,"\n"))

  
  #2生成合并tSNE-文件图像
  
  
  if(output_format=="pdf")
    pdf(file=paste0("./",output_dir,"/","tSNE-","Files"," merge.pdf"),width = 1300/72*(1+nrow(groups)/110),height = 1200/72)
  else if(output_format=="tiff")
    tiff(filename = paste0("./",output_dir,"/","tSNE-","Files"," merge.tiff"),width=1300*(1+nrow(groups)/110),height=1200)
  else
  { message(paste0("Error-Output format ",output_format," is not supported\n"))
    return(NULL)}
  
    #jpeg(filename = paste0("tSNE-Phenograph merge.jpeg"),width=1000,height=1000,quality = 600)
  plot1<-ggplot(combined_data_plot,aes_string(x=reduction_dm1,y=reduction_dm2))
  
  if(show_contour==TRUE){
    
    plot1<-plot1+ geom_density_2d(colour=contour_colour,size=contour_line_size,bins=contour_bins)+
      scale_x_continuous(limits=c(min(combined_data_plot[,reduction_dm1])*1.15,max(combined_data_plot[,reduction_dm1])*1.15))+
      scale_y_continuous(limits=c(min(combined_data_plot[,reduction_dm2])*1.15,max(combined_data_plot[,reduction_dm2])*1.15))
  }
  
  plot1<-plot1+
    geom_point(aes_string(colour="Short_name"),size=dot_size)+
    mytheme+
    #geom_text(data=file_centers,aes_string(x=reduction_dm1,y=reduction_dm2),label=centers[,1,drop=TRUE],colour="black",size=5)+
    #scale_color_manual(values = primary.colors(nrow(centers)+1)[-1])#facet_wrap(~File_ID)
    scale_color_manual(values = cluster_color(nrow(groups)))
  multiplot(plot1)
  dev.off()
  cat(paste0("Exported: ","tSNE-","Files"," merge.",output_format,"\n"))
 

  #2生成单个文件的tSNE-Phenograph图像
  
  if(output_format=="pdf")
    pdf(file=paste0("./",output_dir,"/","tSNE-",cluster_name,"(sample name).pdf"),width = 1200*major_cond_n/72,height = 1200*ceiling(nrow(groups)/major_cond_n)/72)
  else if(output_format=="tiff")
    tiff(filename = paste0("./",output_dir,"/","tSNE-",cluster_name,"(sample name).tiff"),width = 1200*major_cond_n,height = 1200*ceiling(nrow(groups)/major_cond_n))
  else
  { message(paste0("Error-Output format ",output_format," is not supported\n"))
    return(NULL)}
  
  #jpeg(filename = paste0("./",output_dir,"/","tSNE-",cluster_name,"(sample name).jpeg"),width=1200*major_cond_n,height=1200*ceiling(nrow(groups)/major_cond_n),quality = 100)
  plot2<-ggplot(combined_data_plot)+
    geom_point(aes_string(x=reduction_dm1,y=reduction_dm2,colour=cluster_name),size=4)+
    geom_text(data=file_centers,aes_string(x=reduction_dm1,y=reduction_dm2),label=file_centers[,1,drop=TRUE],colour="black",size=7)+
    mytheme+
    theme(legend.text=element_text(size=text_size))+
    #theme(legend.key.height=unit(10,"cm"))+
    facet_wrap(~Short_name,ncol=major_cond_n)+
    scale_color_manual(values = cluster_color(nrow(centers)))
  multiplot(plot2)
  dev.off()
  
  # 
  # plot2<-ggplot(combined_data_plot,aes_string(x=reduction_dm1,y=reduction_dm2))
  # 
  # if(show_contour==TRUE){
  #   
  #   plot2<-plot2+ geom_density_2d(colour=contour_colour,size=contour_line_size,bins=contour_bins)+
  #     scale_x_continuous(limits=c(min(combined_data_plot[,reduction_dm1])*1.15,max(combined_data_plot[,reduction_dm1])*1.15))+
  #     scale_y_continuous(limits=c(min(combined_data_plot[,reduction_dm2])*1.15,max(combined_data_plot[,reduction_dm2])*1.15))
  # }
  # 
  # plot2<-plot2+
  #   geom_point(aes_string(colour=cluster_name),size=dot_size)+
  #   geom_text(data=file_centers,aes_string(x=reduction_dm1,y=reduction_dm2),label=file_centers[,1,drop=TRUE],colour="black",size=7)+
  #   mytheme+
  #   theme(legend.text=element_text(size=text_size))+
  #   #theme(legend.key.height=unit(10,"cm"))+
  #   facet_wrap(~Short_name,ncol=major_cond_n)+
  #   scale_color_manual(values = cluster_color(nrow(centers)))
  # multiplot(plot2)
  # dev.off()
  
  
  cat(paste0("Exported: ","tSNE-",cluster_name,"(sample name).",output_format,"\n"))
  


  #生成单个分组的tSNE-Phenograph图像

  
  if(output_format=="pdf")
    pdf(file=paste0("./",output_dir,"/","tSNE-",cluster_name,"(",major_cond,").pdf"),width=1200*major_cond_n/72,height=1200/72)
  else if(output_format=="tiff")
    tiff(filename = paste0("./",output_dir,"/","tSNE-",cluster_name,"(",major_cond,").tiff"),width=1200*major_cond_n,height=1200)
  else
  { message(paste0("Error-Output format ",output_format," is not supported\n"))
    return(NULL)}
  
  
  plot3<-ggplot(combined_data_plot,aes_string(x=reduction_dm1,y=reduction_dm2))
  
  if(0){
    
    plot3<-plot3+ geom_density_2d(colour=contour_colour,size=contour_line_size,bins=contour_bins)+
      scale_x_continuous(limits=c(min(combined_data_plot[,reduction_dm1])*1.15,max(combined_data_plot[,reduction_dm1])*1.15))+
      scale_y_continuous(limits=c(min(combined_data_plot[,reduction_dm2])*1.15,max(combined_data_plot[,reduction_dm2])*1.15))
  }
  
  plot3<-plot3+
    geom_point(aes_string(colour=cluster_name),size=dot_size)+
    mytheme+
    geom_text(data=file_centers,aes_string(x=reduction_dm1,y=reduction_dm2),label=file_centers[,1,drop=TRUE],colour="black",size=7)+
    theme(text = element_text(size=text_size))+
    #theme(legend.key.height=unit(10,"cm"))+
    facet_wrap(facets=major_cond,ncol=major_cond_n)+
    #scale_color_manual(values = primary.colors(nrow(centers)+1)[-1])
    scale_color_manual(values = cluster_color(nrow(centers)))
  multiplot(plot3)
  dev.off()
  cat(paste0("Exported: ","tSNE-",cluster_name,"(",major_cond,").",output_format,"\n"))


  #生成分组之间merge的tSNE-Phenograph图像
  if(output_format=="pdf")
    pdf(file=paste0("./",output_dir,"/","tSNE colored by ",major_cond,".pdf"),width=1300/72,height=1200/72)
  else if(output_format=="tiff")
    tiff(filename = paste0("./",output_dir,"/","tSNE colored by ",major_cond,".tiff"),width=1300,height=1200)
  else
  { message(paste0("Error-Output format ",output_format," is not supported\n"))
    return(NULL)}
  
  
  plot4<-ggplot(combined_data_plot,aes_string(x=reduction_dm1,y=reduction_dm2))
  
  if(show_contour==TRUE){
    
    plot4<-plot4+ geom_density_2d(colour=contour_colour,size=contour_line_size,bins=contour_bins)+
      scale_x_continuous(limits=c(min(combined_data_plot[,reduction_dm1])*1.15,max(combined_data_plot[,reduction_dm1])*1.15))+
      scale_y_continuous(limits=c(min(combined_data_plot[,reduction_dm2])*1.15,max(combined_data_plot[,reduction_dm2])*1.15))
  }
  
  plot4<-plot4+
    theme(text = element_text(size=text_size))+
    #theme(legend.key.height=unit(10,"cm"))+
    geom_point(aes_string(colour=major_cond),size=dot_size,alpha=0.6)+
    mytheme+
    scale_color_brewer(palette = "Set1")
  multiplot(plot4)
  dev.off()
  cat(paste0("Exported: ","tSNE colored by ",major_cond,".",output_format,"\n"))
}


#' @title draw_density_plots
#' @description
#' 自动生成每个marker的直方图（密度图）；
#'
#' @param combined_data_plot     数据框或者矩阵，附带有(meta)cluster、降维结果(t_sne_1,t_sne_2)的表达矩阵
#' @param groups                 实验组的Metadata信息,其中必需包含列名：”Short_name“
#' @param cluster_color          tSNE图的亚群的配色方案，默认dif_seq_rainbow
#' @param cluster_name           用过分析的cluster名称
#' @param  output_dir            输出数据文件夹名称
#' @param major_cond             选择groups中一个列名做为展现差异的major_cond
#' @param cluster_id             指定显示的cluster
#' @param xlim                   指定x轴范围，例如：c(0,5)，只在free_x=F的时候有效
#' @param free_x                 True或者FALSE，设置是否每张图X-轴取值范围是否自动，建议设置为F
#' @param trans_method           数据转化方式，有四种："CytofAsinh"，"simpleAsinh"；"0_to_Max"，所有Marker的信号强度除以最大值，线性转换，通过除以各通道信号的最大值把数值scale到0~1；"Min_to_Max"，线性转换，最小值转换成0，最大值转换成1，最大限度展现population的表达差异

#' @export

draw_density_plots<-function(combined_data_plot,
                             groups,
                             all_markers,
                             cluster_color=dif_seq_rainbow,
                             cluster_name="metacluster",
                             output_dir="cluster_density_plots",
                             major_cond="Tissue_Type",
                             cluster_id=NULL,
                             xlim=NULL,
                             free_x=F,
                             trans_method="simpleAsinh"
                             )
  
{
  library(colorRamps)
  library(Rmisc)
  
  if (!dir.exists(paste0("./",output_dir))) {
    dir.create(paste0("./",output_dir))
  }

  combined_data_plot$File_ID<-as.character(combined_data_plot$File_ID)
  combined_data_plot<-full_join(combined_data_plot,groups,by="File_ID")
  
  density_plot_marker_id<-which(all_markers[,"density_plot"]==1)
  density_plot_marker<-as.character(all_markers[density_plot_marker_id,"markers"])
  
  
  if(trans_method=="CytofAsinh") trans_fun=CytofAsinh
  if(trans_method=="simpleAsinh") trans_fun=simpleAsinh
  if(trans_method=="0_to_Max") trans_fun=normalize_Zero_Max
  if(trans_method=="Min_to_Max") trans_fun=normalize_min_max
  
  combined_data_plot[, density_plot_marker_id] <- apply(combined_data_plot[, density_plot_marker_id,drop = FALSE],
                                                       2,trans_fun)
  
  if (is.null(cluster_id)){
    cluster_id=unique(combined_data_plot[,cluster_name])} 
  
  combined_data_plot2<-combined_data_plot%>%
    #dplyr::filter(Merge_in_fig=="Yes")%>%
    #dplyr::filter(cluster_name %in% cluster_id)%>%
    dplyr::filter_at(vars(matches(cluster_name)),all_vars(.%in% cluster_id)) %>%
    dplyr::select(one_of(c(cluster_name,density_plot_marker)))
  
  
  
  head(combined_data_plot2)

  
  #str(combined_data_plot2)
  cluster_index<-colnames(combined_data_plot2)==cluster_name
  combined_data_plot2[,cluster_index]<-as.factor(combined_data_plot2[,cluster_index])
  
  
  
  combined_data_plot3<-tidyr::gather_(combined_data_plot2,key="Markers",value="exprs",density_plot_marker)
  
  head(combined_data_plot3)
  

  
  mytheme <- theme(panel.background = element_rect(fill = "white", colour = "black", size = 0.2), #坐标系及坐标轴
                   legend.key = element_rect(fill = "white", colour = "white"), #图标
                   legend.background = (element_rect(colour= "white", fill = "white")))
  
  #2生成合并tSNE-文件图像
  
  col_plot<-length(density_plot_marker)*3.5
  row_plot<-length(unique(combined_data_plot3[,cluster_name]))*3.5
  
  pdf(file=paste0("./",output_dir,"/","Density_plots",".pdf"),width = col_plot,height = row_plot)
  
  plot1<-ggplot(combined_data_plot3)+
    geom_density(aes_string(x= "exprs",fill=cluster_name),adjust =1)+
    mytheme+
    scale_fill_manual(values = cluster_color(length(unique(combined_data_plot3[,cluster_name]))))#+
  #facet_wrap(as.formula(paste0(cluster_name," ~Markers") ),scales = "free_y",ncol = length(density_plot_marker))
  
  if(!is.null(xlim) & free_x==F){
    plot1<-plot1+
      scale_x_continuous(limits=xlim)}
  
  if(free_x==F){
    plot1<-plot1+
      facet_wrap(as.formula(paste0(cluster_name," ~Markers") ),scales = "free_y",ncol = length(density_plot_marker))}
  
  if(free_x==T){
    plot1<-plot1+
      facet_wrap(as.formula(paste0(cluster_name," ~Markers") ),scales = "free",ncol = length(density_plot_marker))}
  
  multiplot(plot1)
  dev.off()
  cat(paste0("Exported: ","tSNE-","Files"," merge.pdf\n"))
  
}


#' @title draw_tsne_heatmaps
#' @description
#' 生成各个marker的tSNE；
#'
#' @param combined_data_plot     数据框或者矩阵，附带有(meta)cluster、降维结果(t_sne_1,t_sne_2)的表达矩阵
#' @param heatmap_tsne_markers   vector，指定marker的名称,默认NULL，此时将生成所有通道的heatmap
#' @param single_file            是否把所有heatmap合成单个文件，默认FALSE
#' @param groups                 实验组的Metadata信息,其中必需包含列名：”Short_name“
#' @param major_cond             选择groups中一个列名做为展现差异的major_cond
#' @param trans_method           数据转化方式，有四种："CytofAsinh"，"simpleAsinh"；"0_to_Max"，所有Marker的信号强度除以最大值，线性转换，通过除以各通道信号的最大值把数值scale到0~1；"Min_to_Max"，线性转换，最小值转换成0，最大值转换成1，最大限度展现population的表达差异
#' @param show_legend            是否显示legend（colorbar）
#' @param show_scale             是否显示X 轴和Y轴的刻度，默认是TRUE
#' @param dot_size               图中点的大小，默认是4
#' @param dot_colours            设置colorbar的颜色，默认为jet color函数
#' @param output_dir             输出数据文件夹名称，默认是TRUE
#' @param output_format          输出数据文件格式："tiff"和“pdf”
#' @param reduction_dm1          combined_data_plot降维产生的维度，默认"tsne_1"
#' @param reduction_dm2          combined_data_plot降维产生的维度，默认"tsne_2"
#' @export


draw_tsne_heatmaps<-function(combined_data_plot,
                             heatmap_tsne_markers=NULL,
                             trans_method="simpleAsinh",
                             single_file=FALSE,
                             groups=groups,
                             major_cond=NULL,
                             dot_size=4,
                             dot_colours=colorRampPalette(c("#00007F", "blue", "#007FFF", "cyan","#7FFF7F", "yellow", "#FF7F00", "red", "#7F0000")),
                             show_legend=TRUE,
                             show_scale=TRUE,
                             output_dir="tsne_heatmap",
                             output_format="tiff",
                             reduction_dm1="tsne_1",
                             reduction_dm2="tsne_2"
){
  
  if(0){
    heatmap_tsne_markers=NULL
    trans_method="simpleAsinh"
    single_file=FALSE
    groups=groups
    major_cond=NULL
    show_legend=TRUE
    show_scale=TRUE
    output_dir="tsne_heatmap"
    output_format="JPEG"
    reduction_dm1="tsne_1"
    reduction_dm2="tsne_2"
  }
  
  
  if (!dir.exists(paste0("./",output_dir," ",trans_method))) {
    dir.create(paste0("./",output_dir," ",trans_method))
  }
  
   if(trans_method=="CytofAsinh") trans_fun=CytofAsinh
   if(trans_method=="simpleAsinh") trans_fun=simpleAsinh
   if(trans_method=="0_to_Max") trans_fun=normalize_Zero_Max
   if(trans_method=="Min_to_Max") trans_fun=normalize_min_max
  
  
  if(is.null(heatmap_tsne_markers)) {
    File_ID_num<-which(colnames(combined_data_plot)=="File_ID")
    heatmap_tsne_markers<-colnames(combined_data_plot[2:File_ID_num-1])}
  
  combined_data_plot[,heatmap_tsne_markers]<-apply(combined_data_plot[,heatmap_tsne_markers],
                                                   MARGIN = 2,
                                                   remove_extremum)
  combined_data_plot[,heatmap_tsne_markers]<-apply(combined_data_plot[,heatmap_tsne_markers],MARGIN=2,trans_fun) #MAGIN=2 按照列进行Normalize，MAGIN=1按照行进行Normalize
  
  
  
  xlim<-c(min(combined_data_plot$tsne_1)*1.1,max(combined_data_plot$tsne_1)*1.1)
  ylim<-c(min(combined_data_plot$tsne_2)*1.1,max(combined_data_plot$tsne_2)*1.1)
  
  
  add_cell<-combined_data_plot[1,,drop=F]
  suppressWarnings(add_cell[1,]<-0)
  add_cell[1,c(reduction_dm1,reduction_dm2)]=c(1000,1000)
  add_cell$File_ID<-combined_data_plot[1,"File_ID"]
  combined_data_plot<-rbind(combined_data_plot,
                            add_cell)
  combined_data_plot$File_ID<-as.character(combined_data_plot$File_ID)
    combined_data_plot<-full_join(combined_data_plot,groups,by="File_ID")
  
  
  tail(combined_data_plot)
  
  
  
  
  #jet.colors <- colorRampPalette(c("#00007F", "blue", "#007FFF", "cyan","#7FFF7F", "yellow", "#FF7F00", "red", "#7F0000"))
  
  mytheme <- theme(panel.background = element_rect(fill = "white", colour = "black", size = 0.2), #坐标系及坐标轴
                   legend.key = element_rect(fill = "white", colour = "white"), #图标
                   legend.background = (element_rect(colour= "white", fill = "white")))
  
  
  heatmap_tsne_markers<-as.matrix(heatmap_tsne_markers)
  
  single_heatmap_tsne<-function(marker_name){
    
    
    
    single_heatmap<-ggplot(combined_data_plot)+
      geom_point(aes_string(x=reduction_dm1,y=reduction_dm2,colour=marker_name),size=dot_size,alpha=1)+
      mytheme+scale_color_gradientn(colours = dot_colours(7))+
      #expand_limits(x=xlim,y=ylim)+
      scale_y_continuous(limits=ylim)+
      scale_x_continuous(limits=xlim)+
      theme(text = element_text(size=50))+
      theme(legend.title=element_blank())+
      labs(title=marker_name)+
      theme(legend.key.height=unit(5,"cm"))+
      theme(plot.margin=unit(c(1,1,1,1),"cm"))
    
    if(show_legend==F){
      single_heatmap<-single_heatmap+
        theme(legend.position = "none")
     }
    
    
    if(show_scale==F){
      single_heatmap<-single_heatmap+
        theme(axis.text = element_blank())
    }
    
    
    if(!is.null(major_cond))
        {single_heatmap<-single_heatmap+
          facet_wrap(facets=major_cond)
          }

     
    
    return(single_heatmap)
  }
  
  
  
  heatmap_tsne_list<-lapply(heatmap_tsne_markers,single_heatmap_tsne)
  
  n_figure<-length(heatmap_tsne_list)
  
  major_cond_n<-length(unique(groups[,major_cond,drop=TRUE]))
  
if(!is.null(major_cond))  fig_cond_n<-major_cond_n
  else fig_cond_n=1
  
  
  if(single_file==FALSE){
    
    for(figure_i in 1:n_figure){
      
      cat(paste0("Start to output heatmap of ",heatmap_tsne_markers[figure_i]),"\n")
      if(output_format=="tiff"){
      jpeg(filename = paste0("./",output_dir," ",trans_method,"/","Heatmap ",heatmap_tsne_markers[figure_i],".tiff"),width=1000*fig_cond_n,height=1000)}
      else if(output_format=="pdf"){
      pdf(file=paste0("./",output_dir," ",trans_method,"/","Heatmap ",heatmap_tsne_markers[figure_i],".pdf"),width=1000*fig_cond_n/72,height=1000/72)}
      else{
      message(paste0("Error-Output format ",output_format," is not supported\n"))
      return(NULL)}
      suppressWarnings( multiplot(heatmap_tsne_list[figure_i]))
      dev.off()
    }
  }else{
    fig_row<-ceiling(n_figure^0.5)
    fig_col<-ceiling(n_figure/fig_row)
    
    if(output_format=="tiff"){
    jpeg(filename = paste0("./",output_dir," ",trans_method,"/","tSNE-heatmap.tiff"),width=1000*fig_row*fig_cond_n,height=1000*fig_col)}
    else if(output_format=="pdf"){
    jpeg(filename = paste0("./",output_dir," ",trans_method,"/","tSNE-heatmap.pdf"),width=1000*fig_row*fig_cond_n/72,height=1000*fig_col/72)}  
    else{
      message(paste0("Error-Output format ",output_format," is not supported\n"))
      return(NULL)}
    suppressWarnings(multiplot(plotlist=heatmap_tsne_list,cols = fig_col))
    
    dev.off()
  }
}


#' @title One_SENSE_report
#' @description
#' 进行OneSense分析，并进行画出两个坐标轴方向的Heatmap；
#'
#' @param combined_data_sampled     数据框或者矩阵，待处理的表达数据
#' @param perplexity     tsne降维参数，困惑度
#' @param max_iter       tsne降维参数，迭代次数
#' @param all_markers    带有One_SENSE_F和One_SENSE_P的通道选择marker
#' @param output_dir     输出的目录名称
#' @export

One_SENSE_report<-function(combined_data_sampled,

                          #tSNE参数设置：
                           perplexity=30,  #困惑度
                           max_iter=1000,   #迭代次数
                           all_markers=all_markers,
                           output_dir="cluster_onesense_plots"

                           ){

  #One_SENSE_F分析

  if (!dir.exists(paste0("./",output_dir))) {
    dir.create(paste0("./",output_dir))
  }

  One_SENSE_F_id=which(all_markers$One_SENSE_F==1)
  One_SENSE_F_name=colnames(combined_data_sampled[,One_SENSE_F_id])
  One_SENSE_F_input_data=combined_data_sampled[,One_SENSE_F_name]

  One_SENSE_F_result <- Rtsne(One_SENSE_F_input_data,
                              initial_dims = ncol(One_SENSE_F_input_data),
                              dims = 1,
                              check_duplicates = FALSE,
                              perplexity=perplexity,
                              max_iter=max_iter)$Y

  #One_SENSE_P分析
  One_SENSE_P_id=which(all_markers$One_SENSE_P==1)
  One_SENSE_P_name=colnames(combined_data_sampled[,One_SENSE_P_id])
  One_SENSE_P_input_data=combined_data_sampled[,One_SENSE_P_name]

  One_SENSE_P_result <- Rtsne(One_SENSE_P_input_data,
                              initial_dims = ncol(One_SENSE_P_input_data),
                              dims = 1,
                              check_duplicates = FALSE,
                              perplexity=perplexity,
                              max_iter=max_iter)$Y


  combined_data_plot <- data.frame(combined_data_sampled,
                                   One_SENSE_F=One_SENSE_F_result,
                                   One_SENSE_P=One_SENSE_P_result)

  One_SENSE_result<-data.frame(One_SENSE_F=One_SENSE_F_result,
                                  One_SENSE_P=One_SENSE_P_result)


  #生成Heatmap


  #统计分析

  One_SENSE_P_Group<-cut(combined_data_plot$One_SENSE_P,50,labels = c(1:50))
  One_SENSE_F_Group<-cut(combined_data_plot$One_SENSE_F,50,labels = c(1:50))


  combined_data_plot<-data.frame(combined_data_plot,
                                     P_Group=One_SENSE_P_Group,
                                     F_Group=One_SENSE_F_Group)


  statics_P_Groups<-aggregate(combined_data_plot[,One_SENSE_P_id],list(combined_data_plot$P_Group),median)[,-1]
  statics_F_Groups<-aggregate(combined_data_plot[,One_SENSE_F_id],list(combined_data_plot$F_Group),median)[,-1]
  head(statics_P_Groups)
  head(statics_F_Groups)

  #标准化：将所有数值Normalize到0~1
  statics_P_Groups=BBmisc::normalize(statics_P_Groups, method = "range", range = c(0, 1), margin = 2)
  statics_P_Groups=as.matrix(statics_P_Groups)

  statics_F_Groups=BBmisc::normalize(statics_F_Groups, method = "range", range = c(0, 1), margin = 2)
  statics_F_Groups=t(as.matrix(statics_F_Groups))


  #绘图
  cat(paste0("Start to output heatmap of P_Heatmap.pdf","\n"))
  #jpeg(filename = paste0("./",output_dir,"/","Heatmap ",heatmap_tsne_markers[figure_i],".jpeg"),width=1000,height=1000,quality = 600)
  pdf(file=paste0("./",output_dir,"/","P_Heatmap.pdf"),width = 8,height = 7)

  heatmap3(x=statics_P_Groups,
           method="average",
           Rowv = NA,
           Colv=NULL,
           balanceColor=FALSE,
           scale="none",
           symm = FALSE,
           showColDendro =F,
           col=colorRampPalette(c("black","blue","green","yellow","Red"),space="rgb",interpolate="linear")(100),
           #col=colorRampPalette(c("black","#00007F", "blue", "#007FFF", "cyan","#7FFF7F", "yellow", "#FF7F00", "red", "#7F0000"))(100),

           lasRow=3
  )

  dev.off()

  #绘图
  cat(paste0("Start to output heatmap of F_Heatmap.pdf","\n"))
  #jpeg(filename = paste0("./",output_dir"Heatmap ",heatmap_tsne_markers[figure_i],".jpeg"),width=1000,height=1000,quality = 600)
  pdf(file=paste0("./",output_dir,"/","F_Heatmap.pdf"),width = 8,height = 7)

  heatmap3(x=statics_F_Groups,
           method="average",
           Rowv = NULL,
           Colv=NA,
           balanceColor=FALSE,
           scale="none",
           symm = FALSE,
           showColDendro =T,
           showRowDendro = T,
           col=colorRampPalette(c("black","blue","green","yellow","Red"),space="rgb",interpolate="linear")(100),
           lasRow=2
           )

  dev.off()

  return(One_SENSE_result)

}
