# Supplementary material for: CyTOF reveals platelet subtype changes predicting the efficacy of combined immunotherapy and targeted therapy in liver cancer
Source: Front Immunol. 2025 May 27;16:1538652. doi: 10.3389/fimmu.2025.1538652 (PMC12149196; doi:10.3389/fimmu.2025.1538652)
Supplement: Supplementary file 1 [file DataSheet1.zip › cytofexplorer-master/man/cluster_expr_report.Rd]

% Generated by roxygen2: do not edit by hand
% Please edit documentation in R/Cluster_Expr.R
\name{cluster_expr_report}
\alias{cluster_expr_report}
\title{生成各个cluster的Heatmap以及boxplot}
\usage{
cluster_expr_report(
  cluster_stat,
  cluster_id = NULL,
  color_cond = NULL,
  subgroup_cond = NULL,
  group_colorset = brewer_color_sets,
  output_dir = "Cluster_expr_report(heatmap and boxplot)",
  heatmap_ctrl = NULL,
  heatmap1_trans_method = "simpleAsinh",
  heatmap1_color = colorRampPalette(c("black", "yellow")),
  heatmap2_color = colorRampPalette(c("blue", "white", "red")),
  Rowv = T,
  Colv = F,
  dendrogram = "row",
  show_pvalues = TRUE,
  hide_ctrl = NULL,
  comparisons = NULL,
  comparisons.stat.paired = NULL,
  comparisons.stat.method = NULL,
  groups_to_show = NULL,
  stat.paired = NULL,
  stat.method = NULL,
  set.equal.var = NULL,
  conf.level = NULL,
  p.adjust.method = NULL
)
}
\arguments{
\item{cluster_stat}{stat_by_cluster()函数生成的list数据}

\item{cluster_id}{指定输出cluster的id，例如：如果要输出前五个cluster，cluster_id=c(1:5); 如果要输出全部cluster，保持其默认值NULL即可。}

\item{color_cond}{指定boxplot依据哪个条件进行着色}

\item{subgroup_cond}{指定heatmap_ctrl对应的分组}

\item{group_colorset}{boxplot采用的配色方案：默认 brewer_color_sets, 也可以选择其他公开生成色阶的函数例如 rainbow等}

\item{output_dir}{输出数据文件夹名称}

\item{heatmap_ctrl}{在major_cond中选择一个（或多个）在Heatmap中显示做为control的组名，例如"A_Tumor"}

\item{heatmap1_trans_method}{数据转化方式，有五种：
"CytofAsinh"，CytofAsinh转换所有表达数据；
"simpleAsinh",simpleAsinh转换所有表达数据,（公式为asinh(x/5)）,这是默认设置；
"0_to_Max"，所有Marker的信号强度除以最大值，线性转换，通过除以各通道信号的最大值把数值scale到0~1；
"Min_to_Max"，线性转换，最小值转换成0，最大值转换成1，最大限度展现population的表达差异；
"simpleAsinh_0_to_Max" 先Arcsinh转换，然后除以各通道信号的最大值把数值scale到0~1范围内；
"simpleAsinh_Min_to_Max" 先Arcsinh转换，然后最小值转换成0，最大值转换成1，最大限度展现population的表达差异；}

\item{heatmap1_color}{设置Arcsinh expression heatmap的colorbar}

\item{heatmap2_color}{设置Arcsinh ratio heatmap的colorbar}

\item{Rowv, Colv}{逻辑变量，分别heatmap设定行和列是否聚类}

\item{dendrogram}{显示heatmap行或者列的树形图,"both","row","column","none"}

\item{show_pvalues}{逻辑变量，TRUE或者FALSE，决定是否在图上显示p Value}

\item{hide_ctrl}{在图片中隐藏对照组（仅用于多个ctrl的情况）}

\item{comparisons}{list变量，用来指定需要显示p值的组别，例如list(c("PBMC","Biopsy")，c("PBMC","Tumor"))就是要分别显示PBMC与Biopsy和Tumor两组之间的p值；如果comparisons=NULL，则显示各组与对照组的p值}

\item{comparisons.stat.paired}{逻辑变量，TRUE或者FALSE，表示comparisons是否是成对检验}

\item{comparisons.stat.method}{指定组别的p值计算方法

如使用统计默认参数，以下参数无需设置}

\item{groups_to_show}{想要展示部分组时，指定展示组的组名，默认为NULL，展示所有组}

\item{stat.paired}{逻辑变量，TRUE或者FALSE，表示是否是成对检验}

\item{stat.method}{一个字符串，指定统计分析的方法，取值有三种："auto"，“t-test"，“wilcox-test”,当取值为"auto"时，即为测试模式，会对数据进行正态分布和方差齐性测试，自动选择适合的统计方法，为正式分析过程中的统计方法选择提供依据。}

\item{set.equal.var}{一个字符串，指定方差齐性，取值有三种："TRUE","FALSE"(默认),"auto",选择"auto"时即可以进行方差齐性测试；}

\item{conf.level}{显著性水平，默认0.95,（即p<0.05为显著）}

\item{p.adjust.method}{对p值进行校正的方法："BH"(默认，推荐) "holm", "hochberg", "hommel", "bonferroni","BY","fdr", "none"}
}
\value{
none
}
\description{
依据stat_by_cluster生成的list数据，生成
1）heatmap1：指定cluster中，各个样本中的marker的表达情况
2）heatmap2：指定cluster中，各个样本中的marker与对照的相对强度（Arcsinh raitio）
3）boxplots：统计各marker在该cluster中的表达
}
