# Supplementary material for: CyTOF reveals platelet subtype changes predicting the efficacy of combined immunotherapy and targeted therapy in liver cancer
Source: Front Immunol. 2025 May 27;16:1538652. doi: 10.3389/fimmu.2025.1538652 (PMC12149196; doi:10.3389/fimmu.2025.1538652)
Supplement: Supplementary file 1 [file DataSheet1.zip › cytofexplorer-master/man/cluster_significant_plot.Rd]

% Generated by roxygen2: do not edit by hand
% Please edit documentation in R/Cluster_Abundance.R
\name{cluster_significant_plot}
\alias{cluster_significant_plot}
\title{cluster统计中细胞数量的质控（quality control）}
\usage{
cluster_significant_plot(
  cluster_stat,
  count_threshold = 50,
  percent_threshold = 0.5,
  group_to_show = NULL,
  output_dir = "Aundance_significant_report",
  stat.paired = NULL,
  stat.method = NULL,
  set.equal.var = NULL,
  conf.level = NULL,
  p.adjust.method = NULL
)
}
\arguments{
\item{cluster_stat}{stat_by_cluster()函数生成的list数据}

\item{count_threshold}{数字，指定统计要求的细胞数，默认50}

\item{percent_threshold}{数字，指定统计要求的细胞数，默认0.5，即0.5%}

\item{group_to_show}{指定要统计的condition（major_cond中的一个或者多个），如不设置直接统计全部；}

\item{output_dir}{输出数据文件夹名称

如使用统计默认参数，以下参数无需设置}

\item{stat.paired}{逻辑变量，TRUE或者FALSE，表示是否是成对检验}

\item{stat.method}{一个字符串，指定统计分析的方法，取值有三种："auto"，“t-test"，“wilcox-test”,当取值为"auto"时，即为测试模式，会对数据进行正态分布和方差齐性测试，自动选择适合的统计方法，为正式分析过程中的统计方法选择提供依据。}

\item{set.equal.var}{一个字符串，指定方差齐性，取值有三种："TRUE","FALSE"(默认),"auto",选择"auto"时即可以进行方差齐性测试；}

\item{conf.level}{显著性水平，默认0.95,（即p<0.05为显著）}

\item{p.adjust.method}{对p值进行校正的方法："BH"(默认，推荐) "holm", "hochberg", "hommel", "bonferroni","BY","fdr", "none"}
}
\value{
none
}
\description{
对cluster进行统计分析时，过少的细胞数有可能造成统计结果的不准确，本函数统计分析方法分析每个cluster的绝对数量是否符合要求
结果采用了与SPADEvizR相近的风格，标注有“cite from SPADEVizR”或者“Adapted from SPADEVizR” ，使用时请注意在文章中引用原始文献。
}
