# Supplementary material for: CyTOF reveals platelet subtype changes predicting the efficacy of combined immunotherapy and targeted therapy in liver cancer
Source: Front Immunol. 2025 May 27;16:1538652. doi: 10.3389/fimmu.2025.1538652 (PMC12149196; doi:10.3389/fimmu.2025.1538652)
Supplement: Supplementary file 1 [file DataSheet1.zip › cytofexplorer-master/man/dif_seq_rainbow.Rd]

% Generated by roxygen2: do not edit by hand
% Please edit documentation in R/FlowSOM_tSNE_Output.R, R/equal_sample.R
\name{dif_seq_rainbow}
\alias{dif_seq_rainbow}
\title{dif_seq_rainbow}
\usage{
dif_seq_rainbow(n)

dif_seq_rainbow(n)
}
\arguments{
\item{n}{需要产生的颜色种类数量}
}
\value{
返回指定数量的颜色序列

返回指定数量的颜色序列
}
\description{
生成一系列差异较大的颜色，适合于在散点图上显示不同population的细胞

生成一系列差异较大的颜色，适合于在散点图上显示不同population的细胞
}
