# Supplementary material for: CyTOF reveals platelet subtype changes predicting the efficacy of combined immunotherapy and targeted therapy in liver cancer
Source: Front Immunol. 2025 May 27;16:1538652. doi: 10.3389/fimmu.2025.1538652 (PMC12149196; doi:10.3389/fimmu.2025.1538652)
Supplement: Supplementary file 1 [file DataSheet1.zip › cytofexplorer-master/man/draw_abundance_report.Rd]

% Generated by roxygen2: do not edit by hand
% Please edit documentation in R/Cluster_Abundance.R
\name{draw_abundance_report}
\alias{draw_abundance_report}
\title{画各个Cluster Abundance的boxplot，Heatmap}
\usage{
draw_abundance_report(
  cluster_stat,
  cluster_id = NULL,
  color_cond = NULL,
  subgroup_cond = NULL,
  group_colorset = brewer_color_sets,
  output_dir = paste0("Abundance_Report"),
  heatmap_ctrl,
  heatmap1_color = colorRampPalette(c("black", "yellow")),
  heatmap2_color = colorRampPalette(c("blue", "white", "red")),
  Rowv = T,
  Colv = F,
  dendrogram = "row",
  hide_ctrl = NULL,
  boxplot_line_width = 1,
  comparisons = NULL,
  comparisons.stat.paired = NULL,
  comparisons.stat.method = NULL,
  show_pvalues = TRUE,
  barplot_clustered = TRUE,
  barplot_direction = "v",
  barplot_annotation = TRUE,
  cluster_colorset = dif_seq_rainbow,
  group_seq = NULL,
  groups_to_show = NULL,
  stat.paired = NULL,
  stat.method = NULL,
  set.equal.var = NULL,
  conf.level = NULL,
  p.adjust.method = NULL,
  use_shiny_para = FALSE,
  outputfig = TRUE
)
}
\arguments{
\item{cluster_stat}{stat_by_cluster()函数生成的list数据}

\item{cluster_id}{指定输出cluster的id，例如：如果要输出前五个cluster，cluster_id=c(1:5); 如果要输出全部cluster，保持其默认值NULL即可。}

\item{color_cond}{指定依据哪个条件进行着色}

\item{subgroup_cond}{heatmap_ctrl对应的组所在的列名}

\item{group_colorset}{组别的配色方案}

\item{output_dir}{输出数据文件夹名称，默认"Abundance_boxplot"}

\item{heatmap_ctrl}{指定heatmap、boxplot的control组名称，例如“PBMC”}

\item{heatmap1_color}{指定Cluster Percentage heatmap配色方案}

\item{heatmap2_color}{指定1.2_Change of Cluster Percentage和1.3_log2_Percentage ratio heatmap配色方案}

\item{Rowv, Colv}{逻辑变量，分别heatmap设定行和列是否聚类}

\item{dendrogram}{显示heatmap行或者列的树形图,"both","row","column","none"}

\item{hide_ctrl}{在图片中隐藏对照组（仅用于多个ctrl的情况）}

\item{boxplot_line_width}{boxplot线宽}

\item{comparisons}{list变量，用来指定需要显示p值的组别，例如list(c("PBMC","Biopsy")，c("PBMC","Tumor"))就是要分别显示PBMC与Biopsy和Tumor两组之间的p值；如果comparisons=NULL，则显示各组与对照组的p值}

\item{comparisons.stat.paired}{指定组别是否为成对样本}

\item{comparisons.stat.method}{指定组别的p值计算方法}

\item{show_pvalues}{逻辑变量，TRUE或者FALSE，决定是否在图上显示p Value}

\item{barplot_clustered}{逻辑变量，决定丰度直方图是否依照各个cluster比例聚类，默认为TRUE}

\item{barplot_direction}{取值为"v"或者"h",分别决定直方图的方向为竖直或者水平}

\item{barplot_annotation}{逻辑变量，是否注释组别，默认为TRUE}

\item{cluster_colorset}{barplot中cluster的颜色方案
如使用统计默认参数，以下参数无需设置}

\item{group_seq}{设置各组顺序，格式实例： group_seq=c("PBMC","Biopsy")，注：括号内为各组名称；如不设置，默认与总体参数保持一致}

\item{groups_to_show}{想要展示部分组时，指定展示组的组名，默认为NULL，展示所有组}

\item{stat.paired}{逻辑变量，TRUE或者FALSE，表示是否是成对检验(如有多个control，则只subgroup之内是否是成对样本)}

\item{stat.method}{一个字符串，指定统计分析的方法，取值有三种："auto"，“t-test"，“wilcox-test”,当取值为"auto"时，即为测试模式，会对数据进行正态分布和方差齐性测试，自动选择适合的统计方法，为正式分析过程中的统计方法选择提供依据。}

\item{set.equal.var}{一个字符串，指定方差齐性，取值有三种："TRUE","FALSE"(默认),"auto",选择"auto"时即可以进行方差齐性测试；}

\item{conf.level}{显著性水平，默认0.95,（即p<0.05为显著）}

\item{p.adjust.method}{对p值进行校正的方法："BH"(默认，推荐) "holm", "hochberg", "hommel", "bonferroni","BY","fdr", "none"}
}
\value{
a list containing ggplot2 objects
}
\description{
对cluster进行统计分析时，过少的细胞数有可能造成统计结果的不准确，本函数统计分析方法分析每个cluster的绝对数量是否符合要求
}
