# Supplementary material for: CyTOF reveals platelet subtype changes predicting the efficacy of combined immunotherapy and targeted therapy in liver cancer
Source: Front Immunol. 2025 May 27;16:1538652. doi: 10.3389/fimmu.2025.1538652 (PMC12149196; doi:10.3389/fimmu.2025.1538652)
Supplement: Supplementary file 1 [file DataSheet1.zip › cytofexplorer-master/man/draw_expr_heatmap.Rd]

% Generated by roxygen2: do not edit by hand
% Please edit documentation in R/Heatmap_Output.R
\name{draw_expr_heatmap}
\alias{draw_expr_heatmap}
\title{draw_expr_heatmap}
\usage{
draw_expr_heatmap(
  xdata,
  trans_method = "CytofAsinh",
  Rowv = T,
  Colv = T,
  dendrogram = "both",
  output_dir = paste0("Cluster_Expression_Heatmap"),
  color_style = 1,
  colorkeys = c("black", "yellow")
)
}
\arguments{
\item{xdata}{data.frame,或者matrix，cluster expression matrix}

\item{trans_method}{数据转化方式，有五种：
"CytofAsinh"，CytofAsinh转换所有表达数据；
"simpleAsinh",simpleAsinh转换所有表达数据,这是默认设置；
"0_to_Max"，所有Marker的信号强度除以最大值，线性转换，通过除以各通道信号的最大值把数值scale到0~1；
"Min_to_Max"，线性转换，最小值转换成0，最大值转换成1，最大限度展现population的表达差异；
"simpleAsinh_0_to_Max" 先Arcsinh转换，然后除以各通道信号的最大值把数值scale到0~1范围内；
"simpleAsinh_Min_to_Max" 先Arcsinh转换，然后最小值转换成0，最大值转换成1，最大限度展现population的表达差异；}

\item{Rowv, Colv}{逻辑变量，分别设定行和列是否聚类}

\item{dendrogram}{显示行或者列的树形图,"both","row","column","none"}

\item{color_style}{heatmap颜色模式，1：黑-黄；2：白：红；3: jet; 其他数字：手动模式，使用colorkeys参数设置}

\item{colorkeys}{手动设置heatmap颜色，默认c("black","yellow")}
}
\value{
none
}
\description{
生成cluster的Heatmap
}
