# Supplementary material for: CyTOF reveals platelet subtype changes predicting the efficacy of combined immunotherapy and targeted therapy in liver cancer
Source: Front Immunol. 2025 May 27;16:1538652. doi: 10.3389/fimmu.2025.1538652 (PMC12149196; doi:10.3389/fimmu.2025.1538652)
Supplement: Supplementary file 1 [file DataSheet1.zip › cytofexplorer-master/man/draw_expr_heatmaps.Rd]

% Generated by roxygen2: do not edit by hand
% Please edit documentation in R/Heatmap_Output.R
\name{draw_expr_heatmaps}
\alias{draw_expr_heatmaps}
\title{draw_expr_heatmaps}
\usage{
draw_expr_heatmaps(
  xdata,
  cluster_stat = NULL,
  all_markers = NULL,
  groups = NULL,
  major_cond = NULL,
  summerise_method = NULL,
  cluster_name = NULL,
  groups_to_show = NULL,
  cluster_id = NULL,
  trans_method = "simpleAsinh",
  Rowv = T,
  Colv = T,
  output_dir = paste0("Cluster_Expression_Heatmap"),
  use_marker_col = "heatmap",
  density_plot_fill_by = "expression",
  density_plot_color_by = "none",
  density_bkgd_fill_by = "none",
  facet_by_groups = F,
  expression_color_set = colorRampPalette(rev(brewer.pal(n = 7, name = "RdYlBu"))),
  marker_color_set = rainbow,
  group_color_set = brewer_color_sets,
  cluster_color_set = dif_seq_rainbow,
  show_abundance_barplot = TRUE,
  output_density_plot = TRUE,
  density_line_size = 2,
  density_fill_alpha = 0.8,
  density_plot_free_x = F,
  density_plot_xlim = NULL,
  strip_label_size = 15
)
}
\arguments{
\item{xdata}{包含原始表达数据及FileID的data frame，取值combinded_data_raw}

\item{cluster_stat}{stat_by_cluster的结果}

\item{all_markers}{从 “all_markers.csv”读入的dataframe，包含marker的选择信息}

\item{groups}{groups 从“all_sample.csv”中读入的dataframe，包含实验分组信息（也就是元数据)}

\item{major_cond}{在groups所提供的各种分组中，选择一种做为统计差异的依据，例如"Tissue_Type"}

\item{summerise_method}{统计过程中使用的合计方法：有"mean"或者 "median"两种}

\item{cluster_name}{统计所依据的聚类参数名称，例如"PhenoGraph"、"metacluster"}

\item{groups_to_show}{想要展示部分组时，指定展示组的组名，默认为NULL，展示所有组}

\item{cluster_id}{指定输出cluster的id，例如：如果要输出前五个cluster，cluster_id=c(1:5); 如果要输出全部cluster，保持其默认值NULL即可。}

\item{trans_method}{数据转化方式，有五种：
"CytofAsinh"，CytofAsinh转换所有表达数据；
"simpleAsinh",simpleAsinh转换所有表达数据,（公式为asinh(x/5)）,这是默认设置；
"0_to_Max"，所有Marker的信号强度除以最大值，线性转换，通过除以各通道信号的最大值把数值scale到0~1；
"Min_to_Max"，线性转换，最小值转换成0，最大值转换成1，最大限度展现population的表达差异；
"simpleAsinh_0_to_Max" 先Arcsinh转换，然后除以各通道信号的最大值把数值scale到0~1范围内；
"simpleAsinh_Min_to_Max" 先Arcsinh转换，然后最小值转换成0，最大值转换成1，最大限度展现population的表达差异；
注意：为方便观察，density plot x轴数据固定使用simpleAsinh，不受该参数影响}

\item{Rowv, Colv}{逻辑变量，分别设定行和列是否聚类}

\item{output_dir}{输出数据文件夹名称}

\item{use_marker_col}{字符串,取值为all_markers的一个列名，用来手动指定all_markers的列作为marker选择的依据，默认，"heatmap"}

\item{density_plot_fill_by}{决定density plot填充颜色所依据的参数：取值有 "markers","clusters"，"groups"，"expression"，"none"(注意，离散参数名后面有s)}

\item{density_plot_color_by}{决定density plot线条颜色所依据的参数：取值有 "markers","clusters"，"groups"，"expression"，"none"(注意，离散参数名后面有s)}

\item{density_bkgd_fill_by}{决定density plot背景颜色所依据的参数，取值有两种方式，一种保持与density_plot_fill_by相同的值，一种直接输入R能识别的颜色名称例如："grey"}

\item{facet_by_groups}{逻辑变量，TRUE时，将groups_to_show中的组别输出独立的heatmap，FALSE时，将所有组数据输出成单个的Heatmap}

\item{expression_color_set}{调色板或任意其他颜色函数，指定expression通道的颜色设置}

\item{marker_color_set}{调色板或任意其他颜色函数，指定markers通道的颜色设置}

\item{group_color_set}{调色板或任意其他颜色函数，指定groups通道的颜色设置}

\item{cluster_color_set}{调色板或任意其他颜色函数，指定clusters通道的颜色设置}

\item{show_abundance_barplot}{逻辑变量，决定是否在heatmap上显示abundent barplot}

\item{output_density_plot}{逻辑变量，决定是否显示density plot}

\item{density_line_size}{density plot参数，设置线条粗细，默认2}

\item{density_fill_alpha}{density plot参数，设置图片透明度，默认0.8（取值0~1之间，数值越大透明度越低）}

\item{density_plot_free_x}{density plot参数，布尔变量，决定是否每幅小图可以根据其包含数据自行决定x标轴范围，默认为F}

\item{density_plot_xlim}{density plot参数，设置x轴的范围，取值为一个vector，例如c(0,5) 就是指定x轴范围是0~5，注意，该参数仅在density_plot_free_x=F的时候有效}

\item{strip_label_size}{density plot参数，设置每个density plot小图上面的标签（包含cluster和marker名称）的字体大小}
}
\value{
none
}
\description{
生成cluster的Heatmap
}
