# Supplementary material for: CyTOF reveals platelet subtype changes predicting the efficacy of combined immunotherapy and targeted therapy in liver cancer
Source: Front Immunol. 2025 May 27;16:1538652. doi: 10.3389/fimmu.2025.1538652 (PMC12149196; doi:10.3389/fimmu.2025.1538652)
Supplement: Supplementary file 1 [file DataSheet1.zip › cytofexplorer-master/man/groups2csv.Rd]

% Generated by roxygen2: do not edit by hand
% Please edit documentation in R/metadata_treatment.R
\name{groups2csv}
\alias{groups2csv}
\title{groups2csv    生成所有文件的列表}
\usage{
groups2csv(filename, add_col = c("Short_name"))
}
\arguments{
\item{markernames}{combind_data_raw的名称}

\item{add_cols}{要在all_markers.csv中加入的列名}
}
\description{
groups2csv    生成所有文件的列表
}
